# Supplementary material for: New Pyrroline Isolated from Antarctic Krill-Derived Actinomycetes Nocardiopsis sp. LX-1 Combining with Molecular Networking
Source: Mar Drugs. 2023 Feb 15;21(2):127. doi: 10.3390/md21020127 (PMC9967698; doi:10.3390/md21020127)
Supplement: Supplementary file 1 [file marinedrugs-21-00127-s001.zip]

Archive with 1 entries (1 files):
- marinedrugs-2101337-supplementary.pdf
